# Supplementary material for: Italian Expert Consensus on Women’s Nutrition Across the Life Course: A Modified Delphi Study
Source: Nutrients. 2026 Mar 26;18(7):1053. doi: 10.3390/nu18071053 (PMC13074548; doi:10.3390/nu18071053)
Supplement: Supplementary file 1 [file nutrients-18-01053-s001.zip]

Archive with 2 entries (2 files):
- Supp mat 1st round questions.pdf
- Supp mat 2nd round questions.pdf
